# Supplementary material for: Balance and Mobility in Comparison to Patient-Reported Outcomes—A Longitudinal Evaluation After Total Hip and Knee Arthroplasty
Source: J Clin Med. 2025 Jun 11;14(12):4135. doi: 10.3390/jcm14124135 (PMC12193784; doi:10.3390/jcm14124135)
Supplement: Supplementary file 1 [file jcm-14-04135-s001.zip]

Archive with 1 entries (1 files):
- jcm-3639911-supplementary.pdf
